# Supplementary material for: Advances in T cell–based immunotherapy for osteosarcoma
Source: Front Immunol. 2026 Feb 5;17:1769847. doi: 10.3389/fimmu.2026.1769847 (PMC12916640; doi:10.3389/fimmu.2026.1769847)
Supplement: Supplementary file 1 [file Table1.xlsx]

## Sheet: Sheet1
Table S1 Emerging Immunotherapeutic Strategies in Osteosarcoma.
Immunotherapy	Immune Cell/Axis	Representative Targets	Mechanism	Immune Evasion	Combination Treatment
γδ T-cell–based therapy (innate-like cellular immunotherapy)	γδ T cells	Phosphoantigens + IL-2; nitrogen-containing bisphosphonates (zoledronate/pamidronate) to boost IPP; adoptive transfer of ex vivo–expanded γδ T cells	MHC-unrestricted tumor recognition via stress/metabolic cues; direct killing; bisphosphonates enhance phosphoantigen-driven activation	Immunosuppressive TME (TGF-β/IL-10), limited trafficking/persistence, functional exhaustion, variable tumor susceptibility	Standardize expansion/activation; combine with PD-1/PD-L1 blockade or TGF-β inhibition; engineer homing receptors; explore CAR-γδ T and cytokine-armored designs
Tumor vaccines (adaptive priming)	CD8⁺ T-cell priming and memory	Whole-cell/lysate vaccines; peptide/protein vaccines (WT1, SART3 epitopes); DNA/RNA platforms; neoantigen-informed vaccines	Augment antigen exposure and cross-presentation to convert “cold/low-immunogenic” tumors toward T-cell recognition	Antigen heterogeneity; HLA downregulation/antigen presentation defects; dominant myeloid/Treg suppression; single-epitope immune escape	Multiepitope/neoantigen cocktails; potent adjuvants and delivery systems; pair with ICIs and/or radiotherapy/chemotherapy to promote immunogenic cell death
Dendritic cell (DC) vaccines (professional APC therapy)	Antigen-presenting DCs	Autologous DCs pulsed with tumor lysate/peptides; maturation with GM-CSF ± adjuvants; combinations targeting suppressive myeloid cells	Enhance antigen presentation, co-stimulation, and T-cell priming; aim to overcome inadequate endogenous priming	Limited DC migration and in vivo presentation; suppressive myeloid milieu blunts effector function; weak intratumoral T-cell infiltration	“In situ vaccination” (local RT/viral priming + DC); combine with PD-1/PD-L1 blockade; myeloid reprogramming (CSF1R/CCR2 axis)
CAR-T cells (engineered adaptive cell therapy)	Synthetic receptor–redirected T cells	HER2; GD2; B7-H3; IL11RA; IGF-1R; ROR1; CD22 (ongoing target exploration)	Bypass HLA restriction; antigen-specific cytotoxicity; 2nd/3rd/4th-gen CARs enhance persistence and function	Antigen heterogeneity/low density; poor trafficking and infiltration; hostile TME (TAM/MDSC/TGF-β); on-target/off-tumor toxicity risk; limited persistence	Dual/tandem CARs; armored CAR-T (cytokine cassettes); local/regional delivery; add chemokine receptors; combine with myeloid-targeting or checkpoint blockade
Immune checkpoint inhibitors (ICIs)	Exhausted T-cell axis	PD-1/PD-L1; CTLA-4 (plus emerging checkpoints such as TIM-3)	Release inhibitory signaling to restore effector T-cell activity	“Cold” immune phenotypes; low antigenicity; suppressive myeloid dominance; PD-L1 not fully predictive; spatial immune exclusion	Rational combinations: ICIs plus RT/chemo (ICD induction), ICIs + myeloid reprogramming (CSF1R/CCR2/PI3Kγ), biomarker-driven patient selection
Combination immunotherapy (integrative paradigms)	Innate and adaptive synergy	ICI plus RT/chemo; vaccine/DC + ICI; CAR-T plus ICI	Three-step logic: increase antigen release/presentation; relieve suppression; enhance infiltration and persistence	Toxicity and regimen complexity; unclear sequencing; limited harmonized immune readouts; heterogeneity across patient subsets	Mechanism-guided sequencing (“prime–release–unleash–consolidate”); longitudinal immune monitoring; spatial/TCR-based stratification; adaptive trial designs
